# Supplementary material for: Transmembrane-4 L-Six Family Member-1 Is Essential for Embryonic Blood Vessel Development
Source: Curr Issues Mol Biol. 2024 Nov 18;46(11):13105–18. doi: 10.3390/cimb46110781 (PMC11592815; doi:10.3390/cimb46110781)
Supplement: Supplementary file 1 [file cimb-46-00781-s001.zip]

Archive with 3 entries (3 files):
- Movie S1; TM4SF1 wt.mp4
- Movie S2; TM4SF1 ko.mp4
- Supplemental Figures, Movies & Tables.pptx
